# Supplementary material for: Spinal Involvement of TRPV1 and PI3K/AKT/mTOR Pathway During Chronic Postoperative Pain in Mice
Source: Brain Sci. 2025 Jan 8;15(1):53. doi: 10.3390/brainsci15010053 (PMC11763465; doi:10.3390/brainsci15010053)
Supplement: Supplementary file 1 [file brainsci-15-00053-s001.zip]

Archive with 1 entries (1 files):
- brainsci-3333218-supplementary.pdf
